# Supplementary material for: Subcellular analysis of blood-brain barrier function by micro-impalement of vessels in acute brain slices
Source: Nat Commun. 2023 Jan 30;14:481. doi: 10.1038/s41467-023-36070-6 (PMC9886996; doi:10.1038/s41467-023-36070-6)
Supplement: Supplementary file 6 — Source Data [file 41467_2023_36070_MOESM6_ESM.xlsx]

## Sheet: Fig. 1c
		Fluorescence intensity (aU)
	Time (min)	25-50 µm	75-100 µm	125-150 µm	>200 µm	Pipette
	0	125.91	104.8	58.06	31.52	0.49
	0.0833333	121.53	110.58	60.43	35.79	-0.45
	0.166667	122.21	101.91	61.59	30.48	-0.16
	0.25	124.64	106.82	56.84	32.13	-0.13
	0.333333	122.73	102.3	58.39	32.45	0.07
	0.416667	127.15	107.79	57.78	31.68	-0.79
	0.5	123.54	100.77	57.21	31.12	0.29
	0.583333	122.06	102.37	56.31	30.04	0.22
	0.666667	116.76	102.96	54.09	31.03	-0.43
	0.75	114.93	99.52	54.26	30.05	-0.36
	0.833333	817.59	116.9	56.86	30.34	-0.35
	0.916667	1578	1132.25	266.01	34.59	-0.03
	1	1585.89	1276.55	631.83	75.22	-0.26
	1.08333	1519.24	1372.9	826.78	216.27	-0.11
	1.16667	1605.84	1358.37	909.38	451.44	0.37
	1.25	1652.79	1411.7	897.74	626.69	-0.2
	1.33333	1614.81	1380.13	927.31	688.3	0.23
	1.41667	1583.05	1340.97	967.65	686.77	0.45
	1.5	1608.22	1370.28	946.14	759.76	0.59
	1.58333	1590.4	1405.34	963.6	738.27	0.19
	1.66667	1572	1356.25	989	765.22	0.46
	1.75	1586.67	1357.52	986.35	769.52	0.72
	1.83333	1547.87	1391.54	1013.92	803.88	-0.01
	1.91667	1608.19	1378.56	985.4	782.82	0.74
	2	1585.87	1360.31	988.48	793.47	1.03
	2.08333	1610.88	1355.65	977.02	788.77	-0.13
	2.16667	1510.03	1358.93	946.44	794.99	0.42
	2.25	1552.1	1384.18	970.64	790.96	0.79
	2.33333	1602.54	1336.09	960.39	750.69	0.46
	2.41667	1538.37	1380.29	1000.4	780.83	0.75
	2.5	1594.43	1373.56	975.44	772.63	0.13
	2.58333	1616.87	1414.31	1000.16	746.74	0.78
	2.66667	1541.48	1379.66	994.19	789.52	0.51
	2.75	1631.47	1380.36	965.97	765.74	1.53
	2.83333	1569.73	1347.85	959.83	818.86	0.2
	2.91667	1588.89	1356.49	978.16	748.39	-0.07
	3	1585.05	1386.26	976.67	752.58	0.98
	3.08333	1549.78	1368.26	967.35	780.22	1.08
	3.16667	1582.17	1344.83	963.25	794.86	1.08
	3.25	1594.39	1385.93	982.8	777.64	0.59
	3.33333	1532.53	1370.68	967.82	778.23	0.94
	3.41667	1647.76	1370.07	977.48	767.13	0.23
	3.5	1552.36	1392.86	977.51	774.12	0.42
	3.58333	1633.1	1403.51	982.41	767	0.85
	3.66667	1595.47	1373.65	988.42	782.44	0.81
	3.75	1578.85	1365.99	938.59	762.85	0.68
	3.83333	1622.83	1433.3	1011.31	779.2	0.61
	3.91667	1620.57	1378.88	998.16	770.66	0.51
	4	1580.59	1396.95	983.38	776.7	0.69
	4.08333	1583.61	1431.95	998.22	770.75	1.95
	4.16667	1609.12	1408.43	980.56	770.38	1.67
	4.25	1578.83	1369.17	994.9	784.16	-0.35
	4.33333	1599.81	1401.88	969.9	761.11	2.19
	4.41667	1579.98	1401.85	982.6	791.84	1.07
	4.5	1564.19	1352.14	965.58	787.76	-0.16
	4.58333	1586	1393.15	970.26	749.18	0.63
	4.66667	1602.54	1393.67	997.61	787.02	1.06
	4.75	1578.39	1424.51	986.37	789.72	1.36
	4.83333	1624.57	1375.4	937.77	785.33	0.38
	4.91667	1568.21	1335.95	974.94	748.84	1.26
	5	1551.91	1391.88	973.85	779.01	0.5
	5.08333	1624.86	1422.99	1005.64	766.08	1.5
	5.16667	1621.85	1381.02	954.34	765.27	0.79
	5.25	1578.79	1350.83	962.93	763.77	2.55
	5.33333	1592.06	1408.26	985.37	767.15	0.48
	5.41667	1584.66	1353.94	955.69	730.17	0.6
	5.5	1634.28	1376.33	965.55	787.52	1.32
	5.58333	1566.88	1401.18	923.32	768.91	0.35
	5.66667	1600.67	1415.59	971.98	771.72	1.16
	5.75	1611.13	1389.81	970.93	750.59	1.02
	5.83333	1531.42	1438.82	974.42	798.94	0.43
	5.91667	1577.05	1375.64	950.88	775.37	0.31
	6	1611.05	1355.37	969.44	771.8	1.61
	6.08333	1552.93	1313.04	951.9	785.13	0.63
	6.16667	1597.12	1414.06	971.48	775.39	0.81
	6.25	1571.1	1357.62	973.32	781.75	1.06
	6.33333	1551.34	1375.46	983.87	761.8	0.03
	6.41667	1595.94	1364.52	974.62	777.45	1.16
	6.5	1584.39	1370.57	967.81	771.27	1.16
	6.58333	1591.61	1397.18	951	770.13	1.21
	6.66667	1617.53	1415.83	989.14	766.69	1.49
	6.75	1545.33	1334.41	972.89	750.82	-0.18
	6.83333	1580.64	1384.94	966.62	760.21	1.22
	6.91667	1612.22	1445.19	1003.3	768.98	1.04
	7	1583.63	1373.39	969.01	753.33	0.57
	7.08333	1559.76	1354.32	1005.03	755.1	0.17
	7.16667	1592.79	1388.65	974.62	770.71	2.05
	7.25	1618.34	1373.18	989.28	774.55	-0.59
	7.33333	1579.85	1371.73	974.06	764.34	0.48
	7.41667	1547.17	1338.61	961.61	808.41	0.12
	7.5	1620.96	1412.81	994.92	788.08	0.49
	7.58333	1589.09	1369.87	984.39	794.38	0.69
	7.66667	1626.87	1397.27	1015.95	756.29	0.89
	7.75	1643.78	1452.58	989.94	771.74	0.73
	7.83333	1620.67	1406.55	981.02	835.76	1.54
	7.91667	1558.7	1386.18	1002.71	819.88	0.43
	8	1601.12	1343.06	989.55	789.5	0.54
	8.08333	1604.51	1367.59	1025.47	815.31	1.72
	8.16667	1595.87	1412.76	961.89	823.63	1.36
	8.25	1582.84	1374.58	1004.58	822.44	0.63
	8.33333	1586.65	1356.76	1009.4	832.98	1.89
	8.41667	1581.95	1362.77	1011.02	807.34	0.46
	8.5	1578.36	1347.7	982.75	794.19	1.31
	8.58333	1567.17	1370.79	959.24	811.96	0.63
	8.66667	1614.41	1424.21	1027.6	808.21	1.61
	8.75	1576.53	1371.61	974.64	762.09	0.95
	8.83333	1618.86	1443.31	1018.47	779.75	-0.47
	8.91667	1550.59	1379.71	950.74	766.69	0.6
	9	1577.62	1427.88	972.04	786.94	2.04
	9.08333	1633.25	1394.91	990.64	786.05	0.62
	9.16667	1567.91	1397.84	997.56	743.68	0.4
	9.25	1560.56	1385.27	976.76	760.06	0.43
	9.33333	1606.94	1409.56	992.7	786.64	1.75
	9.41667	1592.72	1387.56	942.22	776.04	1.59
	9.5	1628.25	1395.24	954.08	767.1	1.78
	9.58333	1597.65	1400.27	984.09	743.37	0.09
	9.66667	1544.05	1355.19	960.23	759.81	0.9
	9.75	1592.47	1339.68	972.09	777.25	0.75
	9.83333	1668.04	1419.96	959.74	778.93	1.25
	9.91667	1601.24	1383.87	994.47	772.05	1.69
	10	1651.57	1461.84	967.54	781.21	1.73
	10.0833	1628.9	1442.29	987.14	775.16	1.14
	10.1667	1565.3	1370.56	992.24	737.05	1.31
	10.25	1559.76	1388.11	958.87	741.36	-0.28
	10.3333	1583.05	1423.16	981.41	740.26	1.17
	10.4167	1607.2	1404.03	959.45	763.05	0.67
	10.5	1620.89	1444.95	989.38	775.42	1.62
	10.5833	1582.92	1389.66	968.21	733.91	1.58
	10.6667	1555.01	1387.6	992.52	755.54	0.1
	10.75	1594	1333.46	980.6	746.52	1.15
	10.8333	1599.67	1342.99	969.28	758.42	1.49
	10.9167	1544.29	1366.59	986.48	770.3	0.62
	11	1625.22	1326.66	957.89	742.57	1.11
	11.0833	1614.25	1410.95	971.65	738.34	-0.05
	11.1667	1653.05	1433.63	972.8	739.33	-0.06
	11.25	1543.88	1389.85	983.32	757.15	0.85
	11.3333	1644.02	1471.6	1001.21	744.02	1.42
	11.4167	1573.7	1338.11	942.33	722.31	1.03
	11.5	1592.96	1392.03	985.67	771.51	1.96
	11.5833	1599.02	1427.03	1014.91	782.17	0.55
	11.6667	1563.77	1371.97	968.9	785.78	1.02
	11.75	1644.51	1447.2	988.01	752.48	-0.25
	11.8333	1526.36	1393.25	948.6	784.36	1.12
	11.9167	1596.29	1380.87	974.66	800.87	0.99
	12	1563.66	1377.63	967.87	784.38	0.88
	12.0833	1627.21	1394.66	968.15	767.13	1.13
	12.1667	1625.23	1441.08	986.66	790.73	1.01
	12.25	1566.37	1397.85	974.53	797.81	0.21
	12.3333	1574.43	1396.78	980.99	767.4	0.92
	12.4167	1600.89	1436.85	984.46	799.95	0.58
	12.5	1606.94	1398.14	998.89	790.97	1.11
	12.5833	1614.31	1386.16	981.33	768.07	1.18
	12.6667	1597.79	1398.01	961.28	818.76	0.74
	12.75	1545.17	1363.94	985.06	773.56	0.9
	12.8333	1596.3	1422.37	1007.94	789.74	0.18
	12.9167	1614.9	1401.85	988.71	800.02	0.75
	13	1633.9	1430.05	1015.31	779.11	2.21
	13.0833	1549.34	1402	978.58	764.86	1.39
	13.1667	1566.43	1389.7	976.61	777.99	1.58
	13.25	1611.25	1346.17	943.31	795.23	1.3
	13.3333	1604.43	1410.97	1011.05	775.76	1.12
	13.4167	1587.64	1399.09	971.24	785.32	1.37
	13.5	1584.91	1382.17	969.75	799.78	2.8
	13.5833	1564.99	1370.6	1003.99	778.93	0.61
	13.6667	1595.1	1344.9	980.23	796.84	0.11
	13.75	1604.78	1435.49	987.51	806.31	0.97
	13.8333	1580.15	1432.86	1006.87	791.7	1.42
	13.9167	1627.1	1439.31	1020.33	771.15	1.1
	14	1585.77	1385.59	993.86	784.11	2.06
	14.0833	1568.96	1371.32	995.14	796.41	2.52
	14.1667	1610.49	1350.26	943.94	780.03	1.95
	14.25	1605.68	1432.09	979.93	787.69	1.73
	14.3333	1592.65	1348.39	999.63	794.66	0.91
	14.4167	1552.02	1369.36	989.5	780.19	1.93
	14.5	1573.05	1376.18	972.22	782.34	1.2
	14.5833	1587.2	1375.26	998.02	786.97	0.41
	14.6667	1599.54	1401.83	979.47	802.4	0.51
	14.75	1627.39	1388.17	979.59	806.44	0.93
	14.8333	1571.28	1397.08	991.16	813.67	0.77
	14.9167	1589.86	1354.99	946.15	765.43	0.95
	15	1614.7	1442.64	991.41	799.57	1.3
	15.0833	1623.66	1392.69	946.48	770.22	1.87
	15.1667	1597.38	1409.45	956.84	812.31	1.86
	15.25	1572	1363.8	985.58	793.57	0.88
	15.3333	1543.9	1321.38	973.25	817.31	2
	15.4167	1604.41	1414.51	1007.44	804.96	1.53
	15.5	1561.21	1347.88	987.06	761.44	2.84
	15.5833	1581.77	1413.62	1000.74	763.09	0.8
	15.6667	1572.44	1422.46	1000.66	811.77	1.33
	15.75	1563.23	1400.51	978.72	771.38	1.05
	15.8333	1574.1	1372.8	992.38	796.09	0.94
	15.9167	1625.33	1426.99	1003.52	808.33	0.31
	16	1607.42	1391.91	974.2	800.89	1.21
	16.0833	1539.77	1329.06	956.75	805.65	0.31
	16.1667	1577.46	1357.02	978.26	790.9	1.08
	16.25	34.85	269.52	1026.21	850.2	4.04
	16.3333	4.29	7.03	9.61	8.6	246.12
	16.4167	2.35	2.46	3.59	4.9	1140.25
	16.5	2.54	3.7	3.62	3.57	1153.2
	16.5833	2.53	3.63	3.12	5.23	1185.31
	16.6667	2.52	3	4.15	5.83	1200.87
	16.75	2.1	2.74	4.14	7.39	1152.85
	16.8333	2.85	3.75	4.81	9.55	1197.4
	16.9167	2.92	3.65	5.36	10.57	1163.14
	17	3.84	4.11	5.38	10.39	1135.35
	17.0833	3.03	3.64	6.61	10.24	1138.66
	17.1667	3.52	3.58	5.77	9.4	1169.74
	17.25	2.73	4.22	5.28	10.6	1155.09
	17.3333	3.43	4.33	5.91	11.45	1177.37
	17.4167	2.39	4.07	6.36	11.6	1177.72
	17.5	3.02	5.05	7.42	12.34	1174.6
	17.5833	2.82	4.9	7.42	12.82	1170.21
	17.6667	3.36	4.32	6.67	12.47	1173.74
	17.75	3.98	4.72	7.64	12.62	1206.01
	17.8333	3.66	4.98	7.62	11.96	1183.04
	17.9167	3.61	5.01	6.02	12.13	1184.51
	18	3.06	4.08	7.71	12.21	1131.2
	18.0833	2.66	4.7	7.27	12.03	1165.06
	18.1667	2.78	3.67	6.73	12.06	1119.06
	18.25	3.54	5.7	7.98	13.2	1216.02
	18.3333	2.83	4.95	7.47	12.73	1141.98
	18.4167	2.97	5.29	6.94	12.79	1181.93
	18.5	3.34	5.17	7.51	12.26	1184.03
	18.5833	3.97	5.57	7.66	11.9	1171.82
	18.6667	3.34	5.34	6.5	13.31	1192.57
	18.75	2.78	5.65	6.48	11.89	1141.83
	18.8333	2.79	5.87	7.16	11.73	1187.36
	18.9167	3.46	5	7.62	13.39	1174.86
	19	2.82	4.61	7.36	13.31	1165.04
	19.0833	2.57	5.33	6.32	12.94	1179.71
	19.1667	3.01	4.96	7.36	13.1	1150.82
	19.25	3.41	5.32	8.4	13.76	1166.62
	19.3333	3.42	5.33	8.9	12.93	1160.67
	19.4167	4.06	4.83	7.92	14.25	1153.58
	19.5	2.94	5.3	8.42	12.35	1208
	19.5833	3.38	5.25	7.28	13.05	1199.31
	19.6667	3.45	6.29	8.38	14.04	1136.14
	19.75	3.6	5.09	7.66	13.88	1166.61
	19.8333	3.51	5.66	7.8	13.57	1134.21
	19.9167	3.62	5.59	7.21	12.67	1207.32
	20	3.74	4.97	7.05	11.42	1172.1

## Sheet: Fig. 1d
Distance from pipette (µm)	Time to steady state (s)
25	10	20	35	115	105	100	10	15	5	110	55	5	150	55	20
50	25	35	25	120	50	90	35	25	20	115	55	10	390	175	50
75	30	40	30	235	55	90	35	25	25	395	220	20	485		60
100	40	142	45	195	60			85	30	115	90	15	375		110
125	50	45	40	195	60			35	30	245		30	275
150	55		45	215	75			45	25	135		35
175	70		55	190	80			60		315		35
200			65	210	95			65				30
225			95	210	125			435				45

## Sheet: Fig. 1f
	Norm. F.
Distance from pipette (µm)	Black traces		Blue traces				Green traces				Red traces
0	1.0033		0.7835	0.8389	0.8686		0.731	0.8246	0.755		0.6157	0.7851	0.5891
1	0.9968		0.7909	0.8287	0.8832		0.732	0.824	0.7479		0.6133	0.7846	0.5898
2	0.9918		0.7982	0.819	0.8838		0.7297	0.8247	0.7489		0.6093	0.7864	0.5886
3	0.9883		0.8058	0.8059	0.8745		0.7262	0.8241	0.748		0.6074	0.7807	0.5868
4	0.989		0.8144	0.7915	0.871		0.7209	0.8238	0.7463		0.6061	0.7825	0.5869
5	0.9863		0.818	0.7793	0.8704		0.7189	0.8261	0.7485		0.6026	0.7822	0.5865
6	0.982		0.8229	0.7709	0.8554		0.7117	0.829	0.7508		0.5972	0.7762	0.5873
7	0.9776		0.8295	0.7632	0.852		0.7068	0.8303	0.7534		0.5924	0.7716	0.5881
8	0.9706		0.8305	0.7564	0.8512		0.704	0.8336	0.7567		0.5863	0.7722	0.5887
9	0.9616		0.8319	0.7514	0.8421		0.6988	0.8366	0.7587		0.5767	0.7651	0.5903
10	0.9559		0.832	0.7452	0.848		0.6887	0.8381	0.7558		0.5661	0.7598	0.5889
11	0.9541		0.826	0.7357	0.8541		0.6842	0.8388	0.7455		0.5579	0.7583	0.5853
12	0.9532		0.8176	0.7326	0.8546		0.6758	0.8399	0.7348		0.5493	0.7542	0.5831
13	0.9547		0.8139	0.7289	0.8535		0.6661	0.8403	0.7209		0.5428	0.7489	0.5806
14	0.9574		0.8065	0.7311	0.8538		0.6626	0.8424	0.705		0.5446	0.7423	0.5816
15	0.9599		0.8011	0.7382	0.8395		0.6605	0.8428	0.6887		0.5475	0.741	0.5845
16	0.9614		0.8008	0.7442	0.8473		0.6589	0.8409	0.6746		0.547	0.7346	0.5877
17	0.9613		0.8011	0.7468	0.8515		0.6597	0.84	0.658		0.5502	0.7276	0.5879
18	0.9621		0.8026	0.7513	0.8428		0.662	0.8394	0.653		0.5536	0.7254	0.5885
19	0.9622		0.8067	0.7485	0.8505		0.6596	0.8385	0.6569		0.547	0.7199	0.5887
20	0.9619		0.8124	0.7471	0.8624		0.6574	0.838	0.6656		0.542	0.7192	0.5862
21	0.9612		0.8216	0.7459	0.8487		0.6554	0.8395	0.6829		0.5403	0.728	0.5843
22	0.9612		0.8288	0.7435	0.8605		0.6546	0.8402	0.7044		0.5352	0.7403	0.5846
23	0.9577		0.8324	0.7418	0.8653		0.6535	0.8395	0.7201		0.5302	0.7448	0.5881
24	0.9544		0.8357	0.7435	0.8552		0.6536	0.8391	0.7278		0.5315	0.7535	0.5899
25	0.9502		0.8381	0.7413	0.8452		0.6575	0.8398	0.7282		0.5351	0.7589	0.5927
26	0.946		0.8353	0.7422	0.8487		0.658	0.8391	0.7165		0.5374	0.7585	0.5976
27	0.9413		0.8325	0.7441	0.8375		0.6562	0.8372	0.6958		0.5419	0.7578	0.6041
28	0.938		0.8297	0.7466	0.8341		0.6538	0.839	0.6751		0.5466	0.7589	0.6081
29	0.9356		0.8247	0.7528	0.8244		0.6518	0.8364	0.6653		0.5518	0.7646	0.6119
30	0.9334		0.821	0.7626	0.8213		0.6484	0.8327	0.6598		0.5514	0.7702	0.6227
31	0.9311		0.8172	0.7723	0.8171		0.6465	0.8307	0.6595		0.5532	0.7736	0.6296
32	0.9301		0.8171	0.7728	0.8071		0.6477	0.8298	0.6698		0.5572	0.7784	0.6352
33	0.9303		0.8192	0.7754	0.8024		0.6498	0.8247	0.6825		0.5608	0.783	0.6378
34	0.9291		0.8218	0.7707	0.8041		0.6514	0.8218	0.6855		0.5633	0.7829	0.6404
35	0.9295		0.8208	0.7656	0.8062		0.6523	0.8213	0.685		0.5651	0.7759	0.6383
36	0.9298		0.8219	0.7559	0.8007		0.6537	0.819	0.6899		0.564	0.7764	0.6364
37	0.9306		0.8197	0.7525	0.7989		0.653	0.8169	0.6917		0.56	0.7715	0.6363
38	0.9307		0.8168	0.7526	0.8055		0.6518	0.8182	0.6935		0.5533	0.7683	0.6368
39	0.9301		0.8129	0.7533	0.8122		0.6529	0.8187	0.6962		0.5458	0.7714	0.6367
40	0.9284		0.8104	0.7506	0.8112		0.6537	0.8184	0.7042		0.5472	0.7767	0.6339
41	0.927		0.8047	0.7493	0.8152		0.6544	0.8185	0.7065		0.5462	0.7707	0.6335
42	0.9258		0.8014	0.7547	0.8206		0.6574	0.8204	0.7091		0.5428	0.7645	0.63
43	0.924		0.7997	0.7515	0.8323		0.6599	0.8204	0.7071		0.5393	0.7608	0.626
44	0.9241		0.8006	0.747	0.83		0.661	0.8199	0.7087		0.5402	0.7463	0.6216
45	0.9247		0.8038	0.7419	0.8277		0.6627	0.8202	0.7057		0.5354	0.7329	0.6186
46	0.9255		0.8078	0.7337	0.8273		0.6643	0.8199	0.7064		0.532	0.7244	0.6154
47	0.9243		0.8107	0.7234	0.8157		0.6633	0.8184	0.7055		0.5288	0.7275	0.6092
48	0.9236		0.8119	0.717	0.8062		0.6632	0.8189	0.7089		0.5311	0.721	0.6058
49	0.9226		0.8137	0.7138	0.8111		0.6635	0.8185	0.7037		0.5277	0.7212	0.6012
50	0.9203		0.8155	0.7156	0.8001		0.6633	0.8157	0.703		0.5251	0.7225	0.5969
51	0.9171		0.8177	0.7205	0.7849		0.6635	0.8128	0.6986		0.5253	0.7203	0.5913
52	0.915		0.8202	0.7171	0.7797		0.6643	0.8108	0.6962		0.5294	0.717	0.5921
53	0.91		0.8238	0.7125	0.7672		0.6649	0.8057	0.6915		0.526	0.7214	0.5934
54	0.9037		0.826	0.7087	0.7531		0.6654	0.803	0.6887		0.5231	0.723	0.5987
55	0.8981		0.8261	0.7023	0.7585		0.6658	0.7995	0.6906		0.5225	0.7233	0.6079
56	0.8926		0.8259	0.7024	0.7659		0.6643	0.7986	0.6912		0.5208	0.7347	0.6168
57	0.8868		0.823	0.7093	0.7701		0.6636	0.8	0.6905		0.5151	0.7352	0.6264
58	0.8833		0.8181	0.7131	0.7626		0.6623	0.8	0.6902		0.5111		0.6336
59	0.881		0.8149	0.7171	0.7589		0.6607	0.8009	0.6897		0.5093		0.6399
60	0.8782		0.8118	0.7171	0.7505		0.6551	0.8009	0.6872		0.5086		0.6418
61	0.8766		0.8083	0.7093	0.7532		0.6515	0.7994	0.6839		0.5089		0.6455
62	0.8747		0.8084	0.6934	0.757		0.6452	0.7961	0.682		0.5102		0.6467
63	0.8734		0.8114	0.682	0.7617		0.6377	0.7964	0.6803		0.5182		0.6495
64	0.8718		0.8095	0.6719	0.7548		0.63	0.7944	0.6815		0.5226		0.6495
65	0.8718		0.809	0.6657	0.7451		0.6253	0.7943	0.6798		0.526		0.6508
66	0.8705		0.8084	0.6605	0.7234		0.6201	0.7947	0.6806		0.5219		0.6505
67	0.8697		0.807	0.6651	0.7061		0.6169	0.7921	0.6811		0.5227		0.6508
68	0.8675		0.8011	0.6702	0.6995		0.6171	0.7899	0.6798		0.517		0.6522
69	0.8654		0.7968	0.6712	0.7057		0.6149	0.7895	0.6763		0.5208		0.6545
70	0.8632		0.7911	0.6694	0.7001		0.6141	0.7892	0.6754		0.5201		0.653
71	0.8605		0.7868	0.6644	0.7048		0.613	0.7888	0.6769		0.5237		0.6524
72	0.8589		0.7844	0.6531	0.7055		0.6114	0.7911	0.6742		0.5182		0.6496
73	0.8582		0.7867	0.6365	0.7019		0.6102	0.7904	0.674		0.5182		0.6457
74	0.8563		0.792	0.6201	0.6931		0.6127	0.7874	0.6772		0.5184		0.6437
75	0.8545		0.7987	0.6075	0.7097		0.615	0.7866	0.6758		0.5117		0.6431
76	0.8534		0.8053	0.5966	0.7191		0.6167	0.7852	0.6722		0.5026		0.6415
77	0.8521		0.8087	0.5855	0.7263		0.6198	0.7805	0.6732		0.4992		0.6418
78	0.8516		0.8128	0.5736	0.7382		0.6207	0.779	0.6722		0.4955		0.6442
79	0.8517		0.8141	0.5612	0.7525		0.6182	0.7778	0.6674		0.4945		0.6476
80	0.8513		0.8121	0.5479	0.7504		0.6145	0.7749	0.6627		0.4949		0.6506
81	0.8503		0.8084		0.7496		0.6133	0.773	0.6605		0.5012		0.6527
82	0.8478		0.8104		0.7533		0.614	0.7712	0.6558		0.5106		0.6552
83	0.8449		0.8088		0.7494		0.6151	0.7705	0.6497		0.5205		0.654
84	0.8418		0.8073		0.7469		0.6189	0.7695	0.6478		0.5148		0.65
85	0.8386		0.8082		0.7379		0.6247	0.7682	0.6455		0.5127		0.6501
86	0.8359		0.8113		0.7359		0.6294	0.7654	0.6436		0.499		0.6513
87	0.8328		0.8111		0.7373		0.6287	0.7637	0.6421		0.4827		0.6486
88	0.8289		0.8129		0.7315		0.6261	0.7605	0.6392		0.4617		0.6443
89	0.8252		0.8144		0.717		0.6271	0.7583	0.6346		0.4465		0.6384
90	0.8214		0.8148		0.7337		0.6248	0.7565	0.6306		0.4442		0.6312
91	0.8171		0.8141		0.7365		0.6234	0.7549	0.6236		0.4591		0.6251
92	0.8141		0.8118		0.7294		0.6253	0.7536	0.623		0.4855		0.6207
93	0.8111		0.8101		0.7278		0.6277	0.7516	0.6261		0.5158		0.618
94	0.8081		0.8083		0.7218		0.6276	0.7511	0.6316		0.5373		0.6179
95	0.8061		0.8079		0.7083		0.6294	0.7513	0.639		0.5577		0.6183
96	0.8061		0.8075		0.7026		0.6282	0.7501	0.6473		0.5726		0.6167
97	0.8069		0.8036		0.7004		0.6257	0.7468	0.6499		0.5787		0.6146
98	0.8079		0.7977		0.7069		0.6283	0.7453	0.6533		0.5778		0.6128
99	0.8092		0.7947		0.7181		0.6308	0.7419	0.6533		0.5802		0.6095
100	0.8114		0.791		0.7212		0.63	0.7382	0.6541		0.579		0.604
101	0.8118		0.7847		0.7232		0.632	0.7367	0.6548		0.5789		0.6005
102	0.8133		0.7837		0.7246		0.6348	0.736	0.6511		0.5754		0.5985
103	0.8157		0.7817		0.7256		0.6336	0.7358	0.6488		0.5814		0.5963
104	0.8182		0.778		0.7195		0.6353	0.735	0.6479		0.5866		0.5959
105	0.8188		0.7754		0.7167		0.6393	0.7346	0.646		0.5875		0.5982
106	0.8215		0.7754		0.7254		0.6432	0.7344	0.6446		0.5823		0.5996
107	0.8217		0.7733		0.7258		0.6472	0.7329	0.6476		0.5825		0.6013
108	0.8205		0.7736		0.7244		0.6527	0.7278	0.649		0.5751		0.6046
109	0.8199		0.7753		0.7416		0.6556	0.7241	0.6473		0.5758		0.608
110	0.8188		0.7749		0.7478		0.6557	0.7197	0.6417		0.5767		0.6091
111	0.8192		0.7755		0.7383		0.654	0.7146	0.6383		0.5814		0.6099
112	0.8188		0.7765		0.7244		0.6529	0.7105	0.635		0.5799		0.6089
113	0.819		0.7762		0.7122		0.6495	0.7066	0.6303		0.5794		0.6071
114	0.8188		0.774		0.6839		0.6428	0.7027	0.6311		0.5761		0.6056
115	0.8192		0.7739		0.6646		0.6365	0.6973	0.6333		0.5744		0.6067
116	0.8169		0.7714		0.6445		0.6316	0.6906	0.6335		0.5759		0.6108
117	0.8149		0.7665		0.6398		0.6273	0.6858	0.6336		0.5839		0.6143
118	0.8144		0.7642		0.6236		0.6268	0.681	0.6356		0.5897		0.6172
119	0.8128		0.7598		0.6209		0.6234	0.6753	0.6365		0.5924		0.6197
120	0.8119		0.7564		0.61		0.6244	0.6714	0.6351		0.5959		0.6212
121	0.8109		0.7522		0.6125		0.6198	0.6698	0.6316		0.5982		0.6217
122	0.8101		0.7537		0.6111		0.6119	0.6689	0.6262		0.5866		0.6231
123	0.8113		0.7528		0.6129		0.6025	0.6674	0.6235		0.5836		0.6257
124	0.8123		0.7539		0.6111		0.601	0.6684	0.6205		0.5785		0.629
125	0.8116		0.7532		0.6096		0.5988	0.6676	0.6154		0.5751		0.6297
126	0.8106		0.7528		0.6104		0.6018	0.6642	0.6161		0.5707		0.6298
127	0.8094		0.7483		0.6176		0.606	0.664	0.6167		0.5749		0.6297
128	0.8057		0.7461		0.6246		0.6091	0.6668	0.61		0.5773		0.6273
129	0.8021		0.7428		0.6248		0.6098	0.6712	0.6023		0.581		0.6235
130	0.7995		0.74		0.6289		0.6076	0.6751	0.6082		0.5813		0.6214
131	0.7975		0.7406		0.6258		0.6071	0.6787	0.6101		0.5833		0.6195
132	0.7976		0.7424		0.6172		0.6055	0.6795	0.6158		0.5871		0.6199
133	0.797		0.7416		0.6037		0.6031	0.6784	0.6254		0.5839		0.6211
134	0.7976		0.7427		0.6006		0.6011	0.6757	0.6341		0.5796		0.62
135	0.7987		0.7419		0.5895		0.5997	0.6747	0.634		0.5811		0.6204
136	0.799		0.7385		0.5757		0.5945	0.6764	0.6334		0.5818		0.6188
137	0.7972		0.7358		0.5747		0.5934	0.6755	0.6322		0.5737		0.6161
138	0.7955		0.7355		0.5729		0.5937	0.677	0.6302		0.5736		0.6169
139	0.7931		0.734		0.5682		0.5916	0.6787	0.6273		0.5779		0.6201
140	0.7904		0.7372		0.5789		0.5966	0.6769	0.6239		0.5728		0.6202
141	0.7881		0.7372		0.5857		0.6022	0.6742	0.6208		0.5797		0.6209
142	0.7845		0.7359		0.5854		0.6065	0.6762	0.6155		0.5879		0.6215
143	0.7805		0.7332		0.5995		0.607	0.6741	0.6128		0.586		0.6181
144	0.7767		0.7301		0.6081		0.6098	0.6668	0.6141		0.5879		0.6128
145	0.7735		0.7253		0.6154		0.6044	0.6665	0.6155		0.5969		0.6098
146	0.7708		0.7219		0.632		0.6023	0.669	0.6186		0.5825		0.6096
147	0.7697		0.7192		0.6368		0.5974	0.6649	0.6209		0.568		0.6064
148	0.7683		0.7156		0.6311		0.5917	0.6621	0.6211				0.6034
149	0.7663		0.714		0.6271		0.5863	0.6655	0.6178				0.601
150	0.763		0.7103		0.6239		0.5848	0.6643	0.6152				0.5966
								0.6601
								0.6587
								0.6564
								0.6517
								0.6486
								0.6448
								0.6428
								0.6429
								0.6422
								0.6413
								0.6433
								0.6447
								0.6463
								0.649
								0.6511
								0.6521
								0.6533
								0.6538

## Sheet: Fig. 2a-c
	2a, TMR					2b, SR101					2c, 7HCC
	Length intensity profile (µm)	norm. extravascular F.	Inset			Length intensity profile (µm)	norm. extravascular F.	Inset			Length intensity profile (µm)	norm. extravascular F.	Inset
			Length intensity profile (µm)	norm. extravascular F. (%)				Length intensity profile (µm)	norm. extravascular F. (%)				Length intensity profile (µm)	norm. extravascular F. (%)
	-20.109	0.009	0	98.2		-20.109	0.008	0	100		-19.765	0.045	0	100
	-19.937	0.006	0.172	98.6		-19.937	0.006	0.172	96.6		-19.622	0.042	0.143	96.5
	-19.765	0.007	0.344	98.8		-19.765	0.005	0.344	97.8		-19.479	0.042	0.286	92.5
	-19.593	0.006	0.516	96.9		-19.593	0.005	0.516	93.7		-19.335	0.036	0.429	85
	-19.421	0	0.688	95		-19.421	0.007	0.688	88.5		-19.192	0.036	0.573	77.3
	-19.25	0	0.86	92.2		-19.25	0.01	0.86	83.3		-19.049	0.035	0.716	65.7
	-19.078	0.004	1.032	86.8		-19.078	0.008	1.032	71.9		-18.906	0.034	0.859	50.8
	-18.906	0.001	1.204	82.2		-18.906	0.007	1.204	56.2		-18.762	0.038	1.002	37
	-18.734	0	1.375	74.2		-18.734	0.008	1.375	39.8		-18.619	0.038	1.146	25.2
	-18.562	0.003	1.547	60.3		-18.562	0.008	1.547	26.5		-18.476	0.033	1.289	15.9
	-18.39	0.004	1.719	48.1		-18.39	0.006	1.719	15.6		-18.333	0.034	1.432	11
	-18.218	0	1.891	32.2		-18.218	0.008	1.891	10.2		-18.19	0.042	1.575	8.4
	-18.046	0.004	2.063	18.9		-18.046	0.006	2.063	5.8		-18.046	0.039	1.718	6.6
	-17.875	0.001	2.235	10.2		-17.875	0.006	2.235	3.7		-17.903	0.039	1.862	5.5
	-17.703	0.007	2.407	4.8		-17.703	0.001	2.407	2.5		-17.76	0.038	2.005	5
	-17.531	0.002	2.579	2.9		-17.531	0.003	2.579	2.3		-17.617	0.029	2.148	4.2
	-17.359	0.004	2.75	2.6		-17.359	0.005	2.75	2.1		-17.473	0.036	2.291	3.8
	-17.187	0.005	2.922	2.4		-17.187	0.006	2.922	1.5		-17.33	0.034	2.435	3.5
	-17.015	0.006	3.094	2.2		-17.015	0.005	3.094	1.3		-17.187	0.033	2.578	3.8
	-16.843	0.001	3.266	2.6		-16.843	0.005	3.266	1.3		-17.044	0.031	2.721	3.6
	-16.671	0.003	3.438	2.4		-16.671	0.007	3.438	1		-16.9	0.03	2.864	3.7
	-16.5	0.009	3.61	1.7		-16.5	0.007	3.61	1.2		-16.757	0.037	3.007	4.4
	-16.328	0.006	3.782	1.7		-16.328	0.006	3.782	0.9		-16.614	0.036	3.151	4.4
	-16.156	0.005	3.954	1.3		-16.156	0.007	3.954	0.9		-16.471	0.035	3.294	4.2
	-15.984	0.005	4.125	1.4		-15.984	0.007	4.125	0.7		-16.328	0.027	3.437	3.9
	-15.812	0.011	4.297	1.5		-15.812	0.004	4.297	0.9		-16.184	0.028	3.58	3.8
	-15.64	0.013	4.469	1.7		-15.64	0.004	4.469	0.9		-16.041	0.036	3.724	3.9
	-15.468	0.004	4.641	1.8		-15.468	0.005	4.641	0.8		-15.898	0.035	3.867	4.1
	-15.296	0.007	4.813	0.7		-15.296	0.004	4.813	0.4		-15.755	0.041	4.01	4.5
	-15.125	0.006	4.985	1.6		-15.125	0.003	4.985	0.5		-15.611	0.041	4.153	3.8
	-14.953	0.009	5.157	1.5		-14.953	0.006	5.157	0.7		-15.468	0.038	4.296	3.5
	-14.781	0.008	5.329	2		-14.781	0.007	5.329	0.5		-15.325	0.036	4.44	3.8
	-14.609	0.009	5.5	1.2		-14.609	0.006	5.5	0.8		-15.182	0.041	4.583	3.4
	-14.437	0.006	5.672	2.1		-14.437	0.007	5.672	0.9		-15.039	0.037	4.726	3.9
	-14.265	0.006	5.844	2.2		-14.265	0.009	5.844	0.6		-14.895	0.039	4.869	3.4
	-14.093	0.004	6.016	2		-14.093	0.006	6.016	0.5		-14.752	0.042	5.013	2.9
	-13.921	0.008	6.188	2		-13.921	0.004	6.188	0.3		-14.609	0.031	5.156	3.1
	-13.75	0.007	6.36	2.4		-13.75	0.005	6.36	0.3		-14.466	0.038	5.299	3.3
	-13.578	0.008	6.532	3		-13.578	0.004	6.532	0.5		-14.322	0.039	5.442	3
	-13.406	0.012	6.704	1.6		-13.406	0.004	6.704	0.4		-14.179	0.038	5.585	2.9
	-13.234	0.005	6.875	2		-13.234	0.008	6.875	0.5		-14.036	0.04	5.729	3.7
	-13.062	0.007	7.047	1.5		-13.062	0.003	7.047	0.4		-13.893	0.036	5.872	2.6
	-12.89	0.007	7.219	2.4		-12.89	0.008	7.219	0.2		-13.75	0.033	6.015	2.8
	-12.718	0.007	7.391	2.1		-12.718	0.008	7.391	0.1		-13.606	0.03	6.158	2.8
	-12.546	0.006	7.563	1.9		-12.546	0.006	7.563	0.4		-13.463	0.032	6.302	3.9
	-12.375	0.007	7.735	2.2		-12.375	0.007	7.735	0.5		-13.32	0.031	6.445	3.5
	-12.203	0.005	7.907	1.8		-12.203	0.002	7.907	0.5		-13.177	0.03	6.588	3.4
	-12.031	0.005	8.079	2.2		-12.031	0.004	8.079	0.5		-13.033	0.033	6.731	3.6
	-11.859	0.002	8.25	1.5		-11.859	0.006	8.25	0.5		-12.89	0.035	6.874	4.5
	-11.687	0.007	8.422	2.2		-11.687	0.006	8.422	0.4		-12.747	0.032	7.018	4
	-11.515	0.009	8.594	2.5		-11.515	0.004	8.594	0.4		-12.604	0.035	7.161	4.6
	-11.343	0.013	8.766	1.8		-11.343	0.005	8.766	0.2		-12.461	0.033	7.304	4.1
	-11.171	0.011	8.938	1.3		-11.171	0.005	8.938	0.3		-12.317	0.037	7.447	4.1
	-11	0.011	9.11	1.9		-11	0.005	9.11	0.3		-12.174	0.039	7.591	3.6
	-10.828	0.01	9.282	1.8		-10.828	0.006	9.282	0.6		-12.031	0.047	7.734	3
	-10.656	0.006	9.454	1.8		-10.656	0.002	9.454	0.5		-11.888	0.042	7.877	4
	-10.484	0.005	9.625	1.7		-10.484	0.002	9.625	0.3		-11.744	0.046	8.02	3
	-10.312	0.007	9.797	1.7		-10.312	0.004	9.797	0.1		-11.601	0.043	8.1634	3
	-10.14	0.004	9.969	2.2		-10.14	0.004	9.969	0.3		-11.458	0.042	8.3066	3.1
	-9.968	0.01	10.141	1.9		-9.968	0.005	10.141	0.4		-11.315	0.044	8.4499	2.6
	-9.796	0.009	10.313	1.6		-9.796	0.005	10.313	0.4		-11.172	0.038	8.5931	2.9
	-9.625	0.007	10.485	1.7		-9.625	0.002	10.485	0.4		-11.028	0.042	8.7363	3.2
	-9.453	0.007	10.657	1.4		-9.453	0.003	10.657	0.3		-10.885	0.045	8.8795	3.2
	-9.281	0.012	10.829	1.2		-9.281	0.003	10.829	0.3		-10.742	0.041	9.0228	3
	-9.109	0.01	11	1.2		-9.109	0.005	11	0.2		-10.599	0.038	9.166	3
	-8.937	0.011	11.172	1.1		-8.937	0.005	11.172	0.4		-10.455	0.035	9.3092	3.4
	-8.765	0.01	11.344	1.2		-8.765	0.005	11.344	0.3		-10.312	0.035	9.4524	2.8
	-8.593	0.008	11.516	1.7		-8.593	0.003	11.516	0.1		-10.169	0.036	9.5956	2.8
	-8.421	0.012	11.688	1.2		-8.421	0.003	11.688	0.3		-10.026	0.03	9.7389	3.1
	-8.25	0.015	11.86	1.2		-8.25	0.001	11.86	0.5		-9.883	0.031	9.8821	3.1
	-8.078	0.019	12.032	1.8		-8.078	0.003	12.032	0.3		-9.739	0.036	10.0253	3.3
	-7.906	0.016	12.204	1.1		-7.906	0.004	12.204	0.7		-9.596	0.037	10.1685	3.4
	-7.734	0.01	12.3754	1.3		-7.734	0.005	12.3754	0.4		-9.453	0.029	10.3118	3.4
	-7.562	0.005	12.5472	1.5		-7.562	0.005	12.5472	0.3		-9.31	0.031	10.455	2.9
	-7.39	0.01	12.7191	1.7		-7.39	0.006	12.7191	0.4		-9.166	0.037	10.5982	3.1
	-7.218	0.01	12.891	0.9		-7.218	0.005	12.891	0.2		-9.023	0.029	10.7414	3.2
	-7.046	0.012	13.0629	1.6		-7.046	0.003	13.0629	0.4		-8.88	0.027	10.8846	3.2
	-6.875	0.013	13.2348	1.7		-6.875	0.005	13.2348	0.3		-8.737	0.034	11.0279	2.9
	-6.703	0.01	13.4066	1.1		-6.703	0.005	13.4066	0.2		-8.594	0.027	11.1711	2.8
	-6.531	0.008	13.5785	1.7		-6.531	0.006	13.5785	0.3		-8.45	0.036	11.3143	3.1
	-6.359	0.011	13.7504	1.8		-6.359	0.004	13.7504	0.4		-8.307	0.033	11.4575	3.1
	-6.187	0.012	13.9222	1.6		-6.187	0.004	13.9222	0.3		-8.164	0.035	11.6008	3.7
	-6.015	0.009	14.0941	1.7		-6.015	0.005	14.0941	0.3		-8.021	0.033	11.744	3.3
	-5.843	0.014	14.266	2.7		-5.843	0.005	14.266	0.3		-7.877	0.03	11.8872	3
	-5.671	0.002	14.4379	2.7		-5.671	0.004	14.4379	1		-7.734	0.029	12.0304	3.2
	-5.5	0.003	14.6098	2.3		-5.5	0.005	14.6098	0.7		-7.591	0.035	12.1737	3.4
	-5.328	0.009	14.7816	1.6		-5.328	0.008	14.7816	0.8		-7.448	0.03	12.3169	3.9
	-5.156	0.011	14.9535	1.1		-5.156	0.007	14.9535	0.4		-7.305	0.03	12.4601	3.8
	-4.984	0.013				-4.984	0.008				-7.161	0.03	12.6033	3.4
	-4.812	0.008				-4.812	0.008				-7.018	0.031	12.7465	3.2
	-4.64	0.015				-4.64	0.007				-6.875	0.025	12.8898	3.3
	-4.468	0.017				-4.468	0.009				-6.732	0.025	13.033	3.9
	-4.296	0.016				-4.296	0.007				-6.588	0.024	13.1762	3.3
	-4.125	0.013				-4.125	0.006				-6.445	0.029	13.3194	2.5
	-3.953	0.012				-3.953	0.005				-6.302	0.024	13.4627	2.8
	-3.781	0.015				-3.781	0.008				-6.159	0.025	13.6059	2.6
	-3.609	0.019				-3.609	0.009				-6.016	0.023	13.7491	2.6
	-3.437	0.017				-3.437	0.011				-5.872	0.027	13.8923	2.6
	-3.265	0.021				-3.265	0.011				-5.729	0.026	14.0355	3
	-3.093	0.021				-3.093	0.014				-5.586	0.026	14.1788	2.8
	-2.921	0.027				-2.921	0.014				-5.443	0.023	14.322	2.4
	-2.75	0.037				-2.75	0.015				-5.299	0.029	14.4652	2.4
	-2.578	0.036				-2.578	0.02				-5.156	0.027	14.6084	2.7
	-2.406	0.045				-2.406	0.025				-5.013	0.024	14.7517	2.5
	-2.234	0.074				-2.234	0.033				-4.87	0.032	14.8949	2.7
	-2.062	0.134				-2.062	0.058				-4.727	0.03
	-1.89	0.242				-1.89	0.115				-4.583	0.027
	-1.718	0.405				-1.718	0.237				-4.44	0.03
	-1.546	0.562				-1.546	0.4				-4.297	0.028
	-1.375	0.708				-1.375	0.543				-4.154	0.032
	-1.203	0.811				-1.203	0.684				-4.01	0.027
	-1.031	0.85				-1.031	0.786				-3.867	0.029
	-0.859	0.911				-0.859	0.855				-3.724	0.032
	-0.687	0.947				-0.687	0.905				-3.581	0.031
	-0.515	0.968				-0.515	0.957				-3.438	0.032
	-0.343	0.97				-0.343	0.999				-3.294	0.031
	-0.171	0.997				-0.171	0.995				-3.151	0.039
	0	0.982				0	1				-3.008	0.036
	0.172	0.986				0.172	0.966				-2.865	0.049
	0.344	0.988				0.344	0.978				-2.721	0.046
	0.516	0.969				0.516	0.937				-2.578	0.046
	0.688	0.95				0.688	0.885				-2.435	0.059
	0.86	0.922				0.86	0.833				-2.292	0.077
	1.032	0.868				1.032	0.719				-2.149	0.091
	1.204	0.822				1.204	0.562				-2.005	0.119
	1.375	0.742				1.375	0.398				-1.862	0.161
	1.547	0.603				1.547	0.265				-1.719	0.205
	1.719	0.481				1.719	0.156				-1.576	0.29
	1.891	0.322				1.891	0.102				-1.432	0.385
	2.063	0.189				2.063	0.058				-1.289	0.548
	2.235	0.102				2.235	0.037				-1.146	0.681
	2.407	0.048				2.407	0.025				-1.003	0.826
	2.579	0.029				2.579	0.023				-0.86	0.918
	2.75	0.026				2.75	0.021				-0.716	0.952
	2.922	0.024				2.922	0.015				-0.573	0.984
	3.094	0.022				3.094	0.013				-0.43	1
	3.266	0.026				3.266	0.013				-0.287	0.999
	3.438	0.024				3.438	0.01				-0.143	0.955
	3.61	0.017				3.61	0.012				0	0.912
	3.782	0.017				3.782	0.009				0.143	0.858
	3.954	0.013				3.954	0.009				0.286	0.751
	4.125	0.014				4.125	0.007				0.429	0.635
	4.297	0.015				4.297	0.009				0.573	0.524
	4.469	0.017				4.469	0.009				0.716	0.397
	4.641	0.018				4.641	0.008				0.859	0.294
	4.813	0.007				4.813	0.004				1.002	0.195
	4.985	0.016				4.985	0.005				1.146	0.126
	5.157	0.015				5.157	0.007				1.289	0.093
	5.329	0.02				5.329	0.005				1.432	0.066
	5.5	0.012				5.5	0.008				1.575	0.052
	5.672	0.021				5.672	0.009				1.718	0.043
	5.844	0.022				5.844	0.006				1.862	0.041
	6.016	0.02				6.016	0.005				2.005	0.045
	6.188	0.02				6.188	0.003				2.148	0.047
	6.36	0.024				6.36	0.003				2.291	0.046
	6.532	0.03				6.532	0.005				2.435	0.041
	6.704	0.016				6.704	0.004				2.578	0.039
	6.875	0.02				6.875	0.005				2.721	0.041
	7.047	0.015				7.047	0.004				2.864	0.039
	7.219	0.024				7.219	0.002				3.007	0.037
	7.391	0.021				7.391	0.001				3.151	0.03
	7.563	0.019				7.563	0.004				3.294	0.033
	7.735	0.022				7.735	0.005				3.437	0.032
	7.907	0.018				7.907	0.005				3.58	0.034
	8.079	0.022				8.079	0.005				3.724	0.03
	8.25	0.015				8.25	0.005				3.867	0.031
	8.422	0.022				8.422	0.004				4.01	0.031
	8.594	0.025				8.594	0.004				4.153	0.023
	8.766	0.018				8.766	0.002				4.296	0.022
	8.938	0.013				8.938	0.003				4.44	0.024
	9.11	0.019				9.11	0.003				4.583	0.027
	9.282	0.018				9.282	0.006				4.726	0.03
	9.454	0.018				9.454	0.005				4.869	0.031
	9.625	0.017				9.625	0.003				5.013	0.033
	9.797	0.017				9.797	0.001				5.156	0.023
	9.969	0.022				9.969	0.003				5.299	0.024
	10.141	0.019				10.141	0.004				5.442	0.027
	10.313	0.016				10.313	0.004				5.585	0.026
	10.485	0.017				10.485	0.004				5.729	0.029
	10.657	0.014				10.657	0.003				5.872	0.029
	10.829	0.012				10.829	0.003				6.015	0.031
	11	0.012				11	0.002				6.158	0.028
	11.172	0.011				11.172	0.004				6.302	0.03
	11.344	0.012				11.344	0.003				6.445	0.034
	11.516	0.017				11.516	0.001				6.588	0.03
	11.688	0.012				11.688	0.003				6.731	0.026
	11.86	0.012				11.86	0.005				6.874	0.032
	12.032	0.018				12.032	0.003				7.018	0.036
	12.204	0.011				12.204	0.007				7.161	0.03
	12.3754	0.013				12.3754	0.004				7.304	0.028
	12.5472	0.015				12.5472	0.003				7.447	0.029
	12.7191	0.017				12.7191	0.004				7.591	0.027
	12.891	0.009				12.891	0.002				7.734	0.026
	13.0629	0.016				13.0629	0.004				7.877	0.027
	13.2348	0.017				13.2348	0.003				8.02	0.03
	13.4066	0.011				13.4066	0.002				8.1634	0.03
	13.5785	0.017				13.5785	0.003				8.3066	0.03
	13.7504	0.018				13.7504	0.004				8.4499	0.03
	13.9222	0.016				13.9222	0.003				8.5931	0.033
	14.0941	0.017				14.0941	0.003				8.7363	0.029
	14.266	0.027				14.266	0.003				8.8795	0.031
	14.4379	0.027				14.4379	0.01				9.0228	0.028
	14.6098	0.023				14.6098	0.007				9.166	0.031
	14.7816	0.016				14.7816	0.008				9.3092	0.037
	14.9535	0.011				14.9535	0.004				9.4524	0.028
	15.1254	0.013				15.1254	0.003				9.5956	0.031
	15.2972	0.01				15.2972	0.004				9.7389	0.027
	15.4691	0.011				15.4691	0.004				9.8821	0.028
	15.641	0.01				15.641	0.004				10.0253	0.03
	15.8129	0.008				15.8129	0.002				10.1685	0.032
	15.9848	0.009				15.9848	0.003				10.3118	0.031
	16.1566	0.001				16.1566	0.003				10.455	0.029
	16.3285	0.003				16.3285	0.003				10.5982	0.029
	16.5004	0.004				16.5004	0.003				10.7414	0.028
	16.6722	0.009				16.6722	0.001				10.8846	0.03
	16.8441	0.007				16.8441	0.004				11.0279	0.027
	17.016	0.011				17.016	0.008				11.1711	0.03
	17.1879	0.013				17.1879	0.006				11.3143	0.031
	17.3598	0.019				17.3598	0.005				11.4575	0.034
	17.5316	0.021				17.5316	0.007				11.6008	0.037
	17.7035	0.022				17.7035	0.003				11.744	0.036
	17.8754	0.025				17.8754	0.005				11.8872	0.034
	18.0472	0.027				18.0472	0.004				12.0304	0.031
	18.2191	0.018				18.2191	0.004				12.1737	0.035
	18.391	0.022				18.391	0.003				12.3169	0.032
	18.5629	0.027				18.5629	0.005				12.4601	0.03
	18.7348	0.027				18.7348	0.006				12.6033	0.025
	18.9066	0.027				18.9066	0.003				12.7465	0.02
	19.0785	0.019				19.0785	0.006				12.8898	0.024
	19.2504	0.026				19.2504	0.006				13.033	0.02
	19.4222	0.021				19.4222	0.005				13.1762	0.021
	19.5941	0.021				19.5941	0.006				13.3194	0.021
	19.766	0.014				19.766	0.006				13.4627	0.026
											13.6059	0.027
											13.7491	0.025
											13.8923	0.023
											14.0355	0.025
											14.1788	0.025
											14.322	0.022
											14.4652	0.027
											14.6084	0.03
											14.7517	0.029
											14.8949	0.032
											15.0381	0.028
											15.1813	0.033
											15.3246	0.029
											15.4678	0.037
											15.611	0.03
											15.7542	0.027
											15.8974	0.034
											16.0407	0.031
											16.1839	0.031
											16.3271	0.029
											16.4703	0.029
											16.6136	0.023
											16.7568	0.022
											16.9	0.028
											17.0432	0.027
											17.1864	0.026
											17.3297	0.03
											17.4729	0.031
											17.6161	0.024
											17.7593	0.023
											17.9026	0.023
											18.0458	0.027
											18.189	0.023
											18.3322	0.024
											18.4754	0.027
											18.6187	0.024
											18.7619	0.029
											18.9051	0.021
											19.0483	0.023
											19.1916	0.024
											19.3348	0.02
											19.478	0.019

## Sheet: Fig. 2d
		norm. extravascular F.
	Tracer	Mean	SEM		TMR	SR101	7HCC
	TMR	0.008111	0.001234		0.0176	0.0086	0.0026
	SR101	0.00374	0.0006898		0.0347	0.0005	0.0041
	7HCC	0.05112	0.01238		0.0307	0.0076	0.003
					0.0316	0.0072	0.005
					0.0287	0.0073	0.0045
					0.0208	0.0093	0.0017
					0.0954	0.0089	0.003
					0.0827	0.015	0.0027
					0.1179	0.0086	0.0091
							0.0017

## Sheet: Fig.  3c
		Norm. F.
	Distance (µm)	5 min	30 min
	0	0.626032	0.554969
	0.1369	0.667485	0.588814
	0.2738	0.659167	0.653267
	0.4108	0.665723	0.72041
	0.5477	0.684363	0.764836
	0.6846	0.714648	0.783713
	0.8215	0.766238	0.860051
	0.9585	0.850565	0.925714
	1.0954	0.904657	0.978399
	1.2323	1	0.995727
	1.3692	0.951333	1
	1.5062	0.874918	0.982094
	1.6431	0.769219	0.904731
	1.78	0.582185	0.772073
	1.9169	0.384532	0.584427
	2.0539	0.233413	0.409074
	2.1908	0.145625	0.242739
	2.3277	0.0971121	0.163569
	2.4646	0.0712053	0.117908
	2.6016	0.0616984	0.0974156
	2.7385	0.0630954	0.0918048
	2.8754	0.0569735	0.0985523
	3.0123	0.0601188	0.0876482
	3.1493	0.0571722	0.0905625
	3.2862	0.0580539	0.10531
	3.4231	0.0596959	0.130933
	3.56	0.0554697	0.157222
	3.697	0.0578003	0.190003
	3.8339	0.0612536	0.225817
	3.9708	0.059651	0.287358
	4.1077	0.0561597	0.323043
	4.2446	0.0580414	0.334303
	4.3816	0.0595052	0.331744
	4.5185	0.0593395	0.315544
	4.6554	0.0602296	0.332115
	4.7923	0.0590903	0.328927
	4.9293	0.0611198	0.302142
	5.0662	0.0655737	0.299064
	5.2031	0.0590209	0.271908
	5.34	0.05997	0.249488
	5.477	0.0624099	0.20956
	5.6139	0.0601732	0.164282
	5.7508	0.0593624	0.129154
	5.8877	0.0581782	0.104835
	6.0247	0.0574034	0.0897669
	6.1616	0.0571837	0.0702841
	6.2985	0.0571582	0.0621756
	6.4354	0.0574143	0.0471204
	6.5724	0.055262	0.0413743
	6.7093	0.0539825	0.0356658
	6.8462	0.0571912	0.0356972
	6.9831	0.0593365	0.0306897
	7.1201	0.0557678	0.030843
	7.257	0.0564777	0.0312169
	7.3939	0.0601403	0.0299613
	7.5308	0.0597703	0.0287176
	7.6678	0.0578757	0.0295601
	7.8047	0.0601552	0.02746
	7.9416	0.0579765	0.0287442
	8.0785	0.0562571	0.0295084

## Sheet: Fig. 3d
		norm. bluminal F. (40 µM FM1-43)
		5 min	30 min
		0.0104	0.1111
		0.0047	0.1167
		-0.0006	0.0744
		0.0003	0.3351
		-0.002	0.2031
		0.0041	0.0598
		0.043	0.0848
		0.0744	0.1562
		0.083	0.4331
	Average	0.0241	0.1749
	SEM	0.0122	0.0429

## Sheet: Fig. 3e
		Norm. F.
	Distance (µm)	5 min	30 min	60 min
	0	0.293	0.271	0.25
	0.143	0.291	0.276	0.254
	0.286	0.3	0.288	0.278
	0.43	0.322	0.279	0.302
	0.573	0.341	0.278	0.332
	0.716	0.391	0.282	0.379
	0.859	0.402	0.302	0.44
	1.003	0.461	0.349	0.522
	1.146	0.526	0.388	0.601
	1.289	0.611	0.46	0.74
	1.432	0.76	0.568	0.937
	1.575	0.964	0.753	1
	1.719	0.999	0.935	0.929
	1.862	0.977	0.999	0.703
	2.005	0.624	0.983	0.504
	2.148	0.404	0.607	0.37
	2.292	0.289	0.399	0.314
	2.435	0.277	0.298	0.293
	2.578	0.273	0.27	0.31
	2.721	0.283	0.269	0.336
	2.864	0.331	0.286	0.369
	3.008	0.402	0.314	0.452
	3.151	0.44	0.374	0.544
	3.294	0.376	0.449	0.497
	3.437	0.22	0.471	0.33
	3.581	0.108	0.339	0.171
	3.724	0.058	0.161	0.073
	3.867	0.042	0.073	0.043
	4.01	0.034	0.042	0.029
	4.153	0.028	0.03	0.022
	4.297	0.024	0.022	0.017
	4.44	0.022	0.019	0.018
	4.583	0.017	0.016	0.018
	4.726	0.015	0.015	0.014
	4.87	0.013	0.014	0.012
	5.013	0.015	0.014	0.012
	5.156	0.018	0.013	0.01
	5.299	0.011	0.012	0.009
	5.442	0.007	0.01	0.008
	5.586	0.008	0.008	0.008
	5.729	0.005	0.007	0.008
	5.872	0.013	0.007	0.007
	6.015	0.013	0.007	0.006
	6.159	0.008	0.007	0.006
	6.302	0.006	0.006	0.01
	6.445	0.005	0.004	0.006
	6.588	0.003	0.005	0.005
	6.731	0.004	0.005	0.003
	6.875	0.005	0.003	0.003
	7.018	0.002	0.005	0.003
	7.161	0.001	0.001	0.005
	7.304	0	0	0.006
	7.448	0.001	0.003	0.006
	7.591	0.002	0.003	0.003
	7.734	0.007	0.002	0.003
	7.877	0.005	0.001	0.005

## Sheet: Fig. 3f
		norm. bluminal F. (400 µM FM1-43)
		5 min	30 min	60 min
		0.4225	0.557	0.574
		0.531	0.358	0.475
		0.577	0.522	0.593
		0.407	0.594	0.594
		0.3699	0.531	0.632
		0.391	0.608	0.588
		0.5007	0.609	0.597
		0.522	0.567	0.624
	Average	0.465	0.546	0.585
	SEM	0.0270956	0.0277138	0.0170335

## Sheet: Fig. 3k
	FM1-43 (top panel), (µm2)
	EC area (capillary)	Vessel area (capillary)	EC area (venule)	Vessel area (venule)
	67.6	433.09	323	3023.43
	86.4	711.23	325	4244.43
	163.4	804.49	327	4418.86
	183.9	829.78	329	4538.29
	185.4	879.97	339	4779.85
	194.9	949.39	364	6819.87
	202.7	1189.32
	210.6	1272.98
	323.7	1329.43
	Tomato lectin (bottom panel), (µm2)
	EC area (capillary)	Vessel area (capillary)	EC area (venule)	Vessel area (venule)
	256.1	1155	300.926	2437.28
	105.3	440	345.57	2797.11
	188.6	1030.86	286.33	2886.68
	177.6	881.57	378.356	4517.51
	102.1	348.86	409.051	4577.16
	100.6	319	387.099	5191.36
	169.7	534.29	386.114	5402.56
	122.6	795.14	402.58	5433.05
	152.4	424.29	413.68	6897.29

[truncated: 16 more sheets: Fig. 4d, Fig. 4f, Fig. 5c, Fig. 5e, Fig. 5g, Fig. 6b, Fig. 6d, Fig. 6e, Fig. 7c, Fig. 7f, Fig. 7h, Fig. 8a, Fig. 8b, Fig. 8c, SFig. 2b, SFig. 2c]
